# Supplementary material for: Morbillivirus and coronavirus survey in stranded cetaceans, Brazil
Source: PLoS One. 2025 Mar 10;20(3):e0316050. doi: 10.1371/journal.pone.0316050 (PMC11892827; doi:10.1371/journal.pone.0316050)
Supplement: S1 Table — (XLSX) [file pone.0316050.s001.xlsx]

## Sheet: Página 1
Additional file 1. Biological data (common name, species, age class, sex and region of stranding) of the cetaceans stranded in the Brazilian coast, and tested for morbillivirus and coronavirus.
Common name	Species	Age class				Sex			Region of stranding			Total number of individuals
		Fetus	Calf	Juvenile	Adult	Male	Female	Not determined	Southern region	Southeastern region	Northeastern region
Common minke whale	Balaenoptera acutorostrata	-	-	1	1	1	1	-	2	-	-	2
Common dolphin	Delphinus delphis	-	-	1	-	-	1	-	-	1	-	1
Pygmy killer whale	Feresa attenuata	-	1	-	1	1	1	-	-	-	2	2
Risso’s dolphin	Grampus griseus	-	-	-	1	-	1	-	-	-	1	1
Pygmy sperm whale	Kogia breviceps	-	-	1	7	3	5	-	4	1	3	8
Dwarf sperm whale	Kogia sima	-	1	2	5	6	2	-	2	2	4	8
Frasser’s dolphin	Lagenodelphis hosei	2	-	1	4	1	6	-	-	7	-	7
Humpback whale	Megaptera novaeangliae	-	4	12	-	10	5	1	9	5	2	16
Sperm whale	Physeter macrocephalus	-	1	-	1	-	2	-	-	1	1	2
Southern right whale	Eubalaena australis	-	1	-	-	-	1	-	-	1	-	1
Franciscana	Pontoporia blainvillei	-	7	10	8	11	14	-	4	21	-	25
Killer whale	Orcinus orca	-	-	-	1	-	1	-	-	-	1	1
Guiana dolphin	Sotalia guianensis	-	2	11	15	17	9	1	2	21	5	28
Pantropical spotted dolphin	Stenella attenuata	-	-	1	-	-	1	-	-	1	-	1
Striped dolphin	Stenella coeruleoalba	-	-	1	2	-	3	-	1	-	2	3
Clymene dolphin	Stenella clymene	-	-	-	1	1	-	-	-	-	1	1
Atlantic spotted dolphin	Stenella frontalis	-	-	-	6	2	4	-	2	3	1	6
Rough-toothed Dolphin	Steno bredanensis	-	-	-	3	3	-	-	1	-	2	3
Lahille dolphin	Tursiops truncatus gephyreus	-	-	-	1	1	-	-	1	-	-	1
Cuvier’s beaked whale	Ziphius cavirostris	-	-	-	1	1	-	-	1	-	-	1
Total		2	17	41	58	58	57	2	29	64	25	118
